# Supplementary material for: Overexpression of NNMT in Glioma Aggravates Tumor Cell Progression: An Emerging Therapeutic Target
Source: Cancers (Basel). 2022 Jul 21;14(14):3538. doi: 10.3390/cancers14143538 (PMC9316405; doi:10.3390/cancers14143538)
Supplement: Supplementary file 1 [file cancers-14-03538-s001.zip]

Archive with 1 entries (1 files):
- cancers-1797023-supplementary.pdf
